# Supplementary material for: A Combined SIRT5 Activation and SIRT3 Inhibition Prevents Breast Cancer Spheroids Growth by Reducing HIF-1α and Mitophagy
Source: Pharmaceuticals (Basel). 2025 Dec 22;19(1):23. doi: 10.3390/ph19010023 (PMC12844701; doi:10.3390/ph19010023)
Supplement: Supplementary file 1 [file pharmaceuticals-19-00023-s001.zip]

Archive with 1 entries (1 files):
- pharmaceuticals-3959431-supplementary.pdf
